# Supplementary material for: Flavonoids from Sacred Lotus Stamen Extract Slows Chronological Aging in Yeast Model by Reducing Oxidative Stress and Maintaining Cellular Metabolism
Source: Cells. 2022 Feb 9;11(4):599. doi: 10.3390/cells11040599 (PMC8870193; doi:10.3390/cells11040599)
Supplement: Supplementary file 1 [file cells-11-00599-s001.zip]

Archive with 1 entries (1 files):
- cells-1567584-supplementary.pdf
